# Supplementary material for: Characteristics of alcohol recovery narratives: Systematic review and narrative synthesis
Source: PLoS One. 2022 May 5;17(5):e0268034. doi: 10.1371/journal.pone.0268034 (PMC9070949; doi:10.1371/journal.pone.0268034)
Supplement: S1 Table — (XLSX) [file pone.0268034.s001.xlsx]

## Sheet: S1 Table sample search
S1 Table: Sample search strategy for Ovid Medline
	Search terms
1	exp Alcoholics/
2	exp alcoholism/
3	exp alcohol-related disorders/
4	exp Alcohol Drinking/
5	exp Alcohol Abstinence/
6	exp Liver Diseases, Alcoholic/
7	exp alcoholic intoxication/
8	exp alcohol-induced disorders/
9	("alcohol*misuse" or "alcohol dependen*" or "alcohol mis use" or "alcohol abuse").ti,ab.
10	("Alcohol use disorder*" or "alcohol abstinen*" or "alcohol cessation" or "reduce drinking").ti,ab.
11	("alcoholic*" or "alcoholism" or "binge drink*" or "heavy drink*" or "underage drink*" or "underage drink*" or "alcohol drink*" or "alcohol use").ti,ab.
12	(Cirrhosis or cirrhotic or liverADJ4alcohol*).ti,ab.
13	exp Narration/
14	exp Narrative Therapy/
15	exp personal narrative/
16	("Recovery Story" or "Recovery Stories" or "recovery narrative*" or "lived experience*").ti,ab.
17	(narrat* or story or stories or storytelling or telling or tale* or restory* or "counter-narrative*" or disnarrat* or memoir* or testimon* or biograph* or autobiograph* or "auto-biograph*" or autoethnograph* or "auto-ethnograph*" or photovoice).ti,ab.
