# Supplementary material for: Characteristics of alcohol recovery narratives: Systematic review and narrative synthesis
Source: PLoS One. 2022 May 5;17(5):e0268034. doi: 10.1371/journal.pone.0268034 (PMC9070949; doi:10.1371/journal.pone.0268034)
Supplement: S2 Table — (XLSX) [file pone.0268034.s002.xlsx]

## Sheet: S2 Table full reference list
S2 Table: Full reference list of included studies
Study Id (Ref No#)	Full reference
Best et al., 2016 (7)	Best D, Beckwith M, Haslam C, Alexander Haslam S, Jetten J, Mawson E, et al. Overcoming alcohol and other drug addiction as a process of social identity transition: the social identity model of recovery (SIMOR). Addiction Research & Theory. 2016;24(2):111-23.
Burman, 1997 (40)	Burman S. The challenge of sobriety: natural recovery without treatment and self-help groups. Journal of substance abuse. 1997;9:41-61.
Cain, 1991 (27)	Cain C. Personal Stories: Identity Acquisition and Self‐Understanding in Alcoholics Anonymous. Ethos. 1991;19(2):210-53.
Christensen and Elmeland, 2015 (26)	Christensen A-S, Elmeland K. Former heavy drinkers' multiple narratives of recovery. Nordic Studies on Alcohol and Drugs. 2015;32(3):245-57.
Dalgarno, 2018 (41)	Dalgarno S. Negotiating the “Drunken Aborigine”: Alcohol in Indigenous Autobiography. Journal of Australian Studies. 2018;42(1):51-64.
Dunlop and Tracy, 2013 (42)	Dunlop WL, Tracy JL. Sobering stories: narratives of self-redemption predict behavioral change and improved health among recovering alcoholics. Journal of personality and social psychology. 2013;104(3):576-90.
Dunlop and Tracy, 2013 (43)	Dunlop WL, Tracy JL. The autobiography of addiction: autobiographical reasoning and psychological adjustment in abstinent alcoholics. Memory (Hove, England). 2013;21(1):64-78.
Garland et al., 2012 (44)	Garland EL, Schwarz NM, Kelly A, Whitt A, Howard MO. Mindfulness-Oriented Recovery Enhancement for Alcohol Dependence: Therapeutic Mechanisms and Intervention Acceptability. J Soc Work Pract Addict. 2012;12(3):242-63.
Gubi and Marsden-Hughes, 2013 (45)	Gubi PM, Marsden-Hughes H. Exploring the processes involved in long-term recovery from chronic alcohol addiction within an abstinence-based model: Implications for practice. Counselling & Psychotherapy Research. 2013;13(3):201-9.
Haarni and Hautamäki, 2010 (46)	Haarni I, Hautamäki L. Life experience and alcohol: 60-75-year-olds' relationship to alcohol in theme interviews. NAD Nordic Studies on Alcohol and Drugs. 2010;27(3):241-58.
Hanninen and Koski-Jannes, 1999 (11)	Hanninen V, Koski-Jannes A. Narratives of recovery from addictive behaviours. Addiction. 1999;94(12):1837-48.
Inman and Kornegay, 2004 (47)	Inman RD, Kornegay K. Exploring the Lived Experience of Surviving with Both Alcoholism and Diabetes. Journal of Addictions Nursing. 2004;15(2):65-72.
Jones, 2013 (48)	Jones C. Alcoholism and recovery: A case study of a former professional footballer. International Review for the Sociology of Sport. 2013;49(3-4):485-505.
Laitman and Lederman, 2008 (49)	Laitman L, Lederman LC. The Need for a Continuum of Care: The Rutgers Comprehensive Model. Journal of Groups in Addiction & Recovery. 2008;2(2-4):238-56.
Laville, 2006 (50)	Laville M. My story. A Life in the Day. 2006;10(4):3-6.
Lederman and Menegatos, 2011 (17)	Lederman LC, Menegatos LM. Sustainable Recovery: The Self-Transformative Power of Storytelling in Alcoholics Anonymous. Journal of Groups in Addiction & Recovery. 2011;6(3):206-27.
Liezille Jacobs*, 2015 (51)	Liezille Jacobs*, Julian Jacobs. “Fixing” Mother’s who Drink: Family Narratives on Secrecy, Shame and Silence. The open family studies journal. 2015;7:28-33.
Mellor et al., 2021 (16)	Mellor R, Lancaster K, Ritter A. Recovery from alcohol problems in the absence of treatment: a qualitative narrative analysis. Addiction. 2021;116(6):1413-23.
Mohatt et al., 2008 (52)	Mohatt GV, Rasmus SM, Thomas L, Allen J, Hazel K, Marlatt GA. Risk, resilience, and natural recovery: A model of recovery from alcohol abuse for Alaska natives. Addiction. 2008;103(2):205-15.
Newton, 2007 (53)	Newton SE. Alcohol relapse and its relationship to the lived experience of adult liver transplant recipients. Gastroenterology Nursing. 2007;30(1):37-44.
Opačić, 2019 (54)	Opačić AK, Vendi. From Alcoholism to Firm Abstinence: Revealing multidimensional Experiences of Treated Alcoholics in Croatia. Archives of psychiatry research. 2019;55(2019):139-52.
Paris and Bradley, 2001 (55)	Paris R, Bradley CL. The Challenge of Adversity: Three Narratives of Alcohol Dependence, Recovery, and Adult Development. Qualitative Health Research. 2001;11(5):647-67.
Punzi and Tidefors, 2014 (56)	Punzi EH, Tidefors I. “It Wasn't the Proper Me” — Narratives about Alcoholism and View of Oneself: The Impact of Disavowed Shortcomings and Dissociation. Alcoholism Treatment Quarterly. 2014;32(4):416-32.
Robbins, 2015 (57)	Robbins LK. A focused ethnographic study of women in recovery from alcohol abuse. Nursing research using ethnography: Qualitative designs and methods in nursing. Qualitative designs and methods in nursing. New York, NY, US: Springer Publishing Company; 2015. p. 231-58.
Rowan and Butler, 2014 (58)	Rowan NL, Butler SS. Resilience in attaining and sustaining sobriety among older lesbians with alcoholism. Journal of gerontological social work. 2014;57(2-4):176-97.
Sawer et al., 2020 (59)	Sawer F, Davis P, Gleeson K. Is shame a barrier to sobriety? A narrative analysis of those in recovery. Drugs: Education, Prevention and Policy. 2020;27(1):79-85.
Stott and Priest, 2018 (60)	Stott A, Priest H. Narratives of recovery in people with coexisting mental health and alcohol misuse difficulties. Advances in Dual Diagnosis. 2018;11(1):16-29.
Strobbe and Kurtz, 2012(61)	Strobbe S, Kurtz E. Narratives for recovery: Personal stories in the ‘big book’ of alcoholics anonymous. Journal of Groups in Addiction & Recovery. 2012;7(1):29-52.
Suprina, 2006 (62)	Suprina JS. A Quest to Belong. Journal of LGBTQ Issues in Counseling. 2006;1(1):95-114.
Punzi and Tidefors, 2014 (56)
Vaughn and Long, 1999 (63)	Vaughn C, Long W. Surrender to win: how adolescent drug and alcohol users change their lives. Adolescence. 1999;34(133):9-24.
Weegmann and Piwowoz-Hjort, 2009 (64)	Weegmann M, Piwowoz-Hjort E. ‘Naught but a story’: Narratives of successful AA recovery. Health Sociology Review. 2009;18(3):273-83.
Zakrzewski and Hector, 2004 (65)	Zakrzewski RF, Hector MA. The lived experiences of alcohol addiction: men of alcoholics anonymous. Issues in mental health nursing. 2004;25(1):61-77.
