# Supplementary material for: Characteristics of alcohol recovery narratives: Systematic review and narrative synthesis
Source: PLoS One. 2022 May 5;17(5):e0268034. doi: 10.1371/journal.pone.0268034 (PMC9070949; doi:10.1371/journal.pone.0268034)
Supplement: S3 Table — (XLSX) [file pone.0268034.s003.xlsx]

## Sheet: S3 Table ROB and Quality
S3 Table: Risk of bias and Quality of included studies
Stud ID	Study quality	Was there a clear statement of the aims of the research?	Is a qualitative methodology appropriate?	Was the research design appropriate to address the aims of the research?	Was the recruitment strategy appropriate to the aims of the research?	Was the data collected in a way that addressed the research issue?	Has the relationship between researcher and participants been adequately considered?
Best et al.(2016)	Low	Yes	N/A	Yes	Yes	Yes	No
Burman et al. (1997)	Medium	Yes	Yes	Yes	Yes	Yes	No
Cain et al. (1991)	Low	Yes	Yes	Poorly defined data analysis	Yes	Yes	No
Christensen and Elmeland. (2015)	Medium	Yes	Yes	Yes	Yes	Yes	No
Dalgarno et al.(2018)	Medium	Yes	Yes	Yes	Yes	Yes	No
Dunlop and Tracy.(2013)	High	Yes	Yes	Yes	Yes	Yes	Yes
Dunlop and Tracy.(2013)	High	Yes	Yes	Yes	Yes	Yes	Yes
Garland et al.(2012)	Medium	Yes	Yes	Yes	Yes	Yes	No
Gubi and Marsden-Hughes.(2013)	Medium	Yes	Yes	Yes	Yes	Yes	No
Haarni and Hautamäki. (2010)	Medium	Yes	Yes	Yes	Yes	Yes	No
Hanninen and Koski-Jannes.(1999)	Medium	Yes	Yes	Yes	Yes	Yes	No
Inman and Kornegay.(2004)	Medium	Yes	Yes	Yes	Yes	Yes	No
Jones et al.(2013)	Medium	Yes	Yes	Yes	Yes	Yes	No
Laitman and Lederman.(2008)	Low	Yes	Yes	Yes	Yes	Can't tell	No
Laville et al. (2006)	Low	No	Yes	Yes	Yes	Yes	N/A
Lederman and Menegatos.(2011)	Medium	Yes	Yes	Yes	Yes	Yes	No
Liezille Jacobs. (2015)	Medium	Yes	Yes	Yes	Yes	Yes	No
Mohatt et al.(2008)	Low	Yes	No	Yes	Yes	Yes	No
Mohatt et al.(2008)	Medium	Yes	Yes	Yes	Yes	Yes	No
Newton et al.(2007)	Medium	Yes	Yes	Yes	Yes	Yes	No
Opačić et al. (2019)	High	Yes	Yes	Yes	Yes	Yes	Yes
Paris and Bradley.(2001)	High	Yes	Yes	Yes	Yes	Yes	Yes
Punzi and Tidefors. (2014 )	Medium	Yes	Yes	Yes	YEs	Yes	No
Robbins et al. (2015)	Medium	Yes	Yes	Yes	Yes	Yes	No
Rowan and Butler. (2014)	High	Yes	Yes	Yes	Yes	Yes	Yes
Sawer et al. (2020)	Medium	Yes	Yes	Yes	Yes	Yes	No
Stott and Priest. (2018)	Medium	Yes	Yes	Yes	Yes	Yes	No
Strobbe and Kurtz.(2012)	Low	Yes	Yes	Yes	Yes	Can't tell	No
Suprina et al. (2006)	Medium	Yes	Yes	Yes	Yes	Yes	No
Vaughn and Long. (1999)	Medium	Yes	Yes	Yes	Yes	No	No
Weegmann and Piwowoz-Hjort.(2009)	Medium	Yes	Yes	Yes	Yes	Yes	No
Zakrzewski and Hector. (2004)	High	Yes	Yes	Yes	Yes	Yes	Yes
