# Supplementary material for: Characteristics of alcohol recovery narratives: Systematic review and narrative synthesis
Source: PLoS One. 2022 May 5;17(5):e0268034. doi: 10.1371/journal.pone.0268034 (PMC9070949; doi:10.1371/journal.pone.0268034)
Supplement: S4 Table — (XLSX) [file pone.0268034.s004.xlsx]

## Sheet: S4 Table Dimensions
S4 Table: Alcohol recovery narrative dimensions, references, and definitions
Dimensions	Reference	Definition/explanation
Genre	(11, 17, 41, 42, 46, 47, 49, 51, 52, 57-60, 62, 63, 65)	Genre as a dimension describes overarching styles of narrating alcohol recovery narratives
Identity	(7, 17, 26, 27, 40, 41, 45, 47, 55, 57, 59, 61, 63, 64)	Identity as a dimension describes self-transformation as a multistage process
Recovery setting (positioning)	(7, 11, 16, 17, 26, 27, 40-65)	Recovery setting as a dimension describes two type of alcohol recovery narratives 'recovery within treatment setting' and 'recovery outside treatment setting'.
Drinking trajectory	(7, 46)	Drinking trajectory as a dimension describes the impact of aging on drinking habits
Drinking behaviours and traits	(27, 45, 54)	Drinking behaviours and traits as a dimension describes drinking habits and personality traits
Stages (sequence)	(7, 27, 44, 45, 47, 51, 52, 54, 58, 60, 61, 64, 65)	Sequence as a dimension identifies stages of alcohol recovery
Spirituality and religion	(27, 40, 41, 55, 57, 58, 61-65)	Spirituality and religion as a dimension describe the role of religion and spirituality in alcohol recovery
Recovery experience	(40, 50, 53, 61)	Recovery experience as a dimension describes participants experience of recovery as positive or negative
