# Supplementary material for: Characteristics of alcohol recovery narratives: Systematic review and narrative synthesis
Source: PLoS One. 2022 May 5;17(5):e0268034. doi: 10.1371/journal.pone.0268034 (PMC9070949; doi:10.1371/journal.pone.0268034)
Supplement: S1 Data — (XLSX) [file pone.0268034.s005.xlsx]

## Sheet: S5 Data
Paper ID no.	Reference	Publication source	Country of research team	Location of narrators	Academic discipline of lead author (where identifiable)	Qualitative /quantitative /mixed methods	Methods	Analysis	Pre-existing narratives or new (generated for research?)	Format of original telling	Narrator level of involvement in analysis	Sample size/number of stories	Participants	Condition(s) as named by researchers	How narratives named by researchers	How recovery narratives defined	Characteristics identified	Findings/types identified by researchers
1	Francesca Sawer, Paul Davis & Kate Gleeson (2020) Is shame a barrier to sobriety? A narrative analysis of those in recovery, Drugs: Education, Prevention and Policy, 27:1, 79-85, DOI: 10.1080/09687637.2019.1572071	Academic Journal	UK	UK	Psychology	Qualitative	Semi-structured interviews	Post modernist narrative analysis.	New	Audio (In person interview)	None	8	M= 5, F = 3, ages 27-74. Sobriety ranged from 21 months to 35 years.	Recovered from alcohol dependence (AA)	Personal narrative/shame narrative		Narrative genre; narrative imagery; themes of shame	Examined the narrative telling (genre) and imagery used to represent shame within the narrative. Three narrative genres emerged, including melodrama (dramatic narratives, high emotion), comedy theatre (humorous narratives), and quest (narratives taking listener on a journey). Two imagery themes (related to the telling of the narrative) emerged during the telling's included: 1) the out of control …
2	Joffrey S. Suprina MS (2006) A Quest to Belong, Journal of LGBTQ Issues in Counselling, 1:1, 95-114, DOI: 10.1300/J462v01n01_07	Academic Journal	USA	USA	Counselling	Mixed methods	Completed BASIS-A (Basic Adlerian Scales for Interpersonal Success) questionnaire, completed qualitative, taped interviews, and provided feedback on the Belonging model. Short follow up interviews were conducted to clarify and build upon data. Researcher observed two AA meetings, the first prior to interviews to inform questions, the second after interviews to validate findings.	Ethnographic	New	Audio (in person)	None	10	Adult gay males, self-identified as recovering alcoholics	Recovered from alcohol dependence (AA)	Addiction story	Exploration of participants' perceptions of religion, spirituality, and belonging as well as the relationships between them and their addiction and sexual orientation	Perceptions of religion, perceptions of spirituality, perceptions of belonging, belonging model	Feelings of rejection from religious organisation, through negative messaging about sexuality. Sense of coming out rejection in later life. Initial confusion surrounding the distinction between spirituality and religion, with religion being defined as rigid, and closed minded in contrast to spirituality. Sense of belonging that is both physical and existential, with many perceiving lack of belong…
3	From Alcoholism to Firm Abstinence: Revealing multidimensional Experiences of Treated Alcoholics in Croatia Ana Opačić¹, Vendi Keserica1 Archives of Psychiatry Research 2019;55:139-152	Academic Journal	Croatia	Croatia	Social Work	Qualitative	Unstructured interview	Interpretative phenomenological analysis	New	Audio (in person)	None	9	M=7, W=2	Clubs of treated alcoholics	Story from period of alcoholism		Development of alcoholism, experiences of change, experiences of maintaining abstinence,	Developmental stages of treatment of alcoholism do not always occur linearly. 1) Diversity of experience in development of alcoholism: Male participants reported alcoholism progressively developing and becoming integrated into their lives. Addiction was seen as overwhelming, coming with a loss of control over behaviour that comes to a point of culmination. Female participants saw alcoholism as a …
4	Vaughn C, Long W. Surrender to win: how adolescent drug and alcohol users change their lives. Adolescence. 1999 Spring;34(133):9-24. PMID: 10234363.	Academic Journal	USA	USA	Education	Qualitative	Individual interviews	Phenomenological	New	Audio (in person)	None	7	M=5, F=2 ages 22-32	Adults who had recovered from alcohol abuse during their teenage/adolescent years	Surrender stories	The surrender process occurs when those who are overwhelmed by their addictions are driven by fear, desperation, or degradation to surrender to a power greater than themselves (first steps of alcoholics anonymous)		All narratives detailed mental illness or addiction on the part of the mothers, which fostered feelings of alimentation in their children. Alcohol use filled a void from the lack of parental nurturing. Participants experienced surrender and long-term recovery. Fear of death and guilt over past actions motivated participants to stop drinking. They did not respond to accusation or lecturing, but re…
5	Rowan NL, Butler SS. Resilience in attaining and sustaining sobriety among older lesbians with alcoholism. J Gerontol Soc Work. 2014;57(2-4):176-97. doi: 10.1080/01634372.2013.859645. Epub 2014 May 5. PMID: 24797211.	Academic Journal	USA	USA	Social Work	Qualitative	Semi structured interviews: 3 parts each having different focus: 1) life history, 2) details of experiences, 3) reflection on meaning of life events	Phenomenological: narrative gerontology perspective	New	Audio (in person)	Yes: member checking content and interpreted meanings	20	Age range 50-70	Older lesbian women who had recovered from alcoholism (authors distinguish between abuse and dependence)	Narrative descriptions	This study provides information gleaned from the narrative descriptions of older lesbian women with alcoholism specific to how they have dealt with alcoholism and attained sobriety, and what they have found helpful in sustaining sobriety	5 core themes to narratives	Five major themes relating to sobriety: 1) Wake up calls (others, partners and family, calling attention to their problem drinking, importance of family in attaining sobriety e.g. intense emotions involving key family members, such as children or death of parent from alcoholism), 2) impact of alcohol treatment (12 participants said treatment was helpful, hearing other people's struggles helped id…
6	Zakrzewski RF, Hector MA. The lived experiences of alcohol addiction: men of alcoholics anonymous. Issues Ment Health Nurs. 2004 Jan-Feb;25(1):61-77. doi: 10.1080/01612840490249028-24. PMID: 14660317.	Academic Journal	USA	USA	Psychology	Qualitative	Non directive interviews	Existential phenomenological	New	Audio (in person)	None	7	Age range 32-65	Men who have recovered from alcohol dependence (AA)	Participant stories	Alcohol addiction experiences	Four themes characterising participants experiences: Emotions, Control, Awareness of others, and the turning point. Also identified 'temporal ground' - throughout the interviews participants told their stories in a temporal sequence.	Temporal ground: stories were all anchored in time: before, during, and after their addiction. Themes: 1) Emotions: emotions endorsed before and throughout their addiction, including insecurity, low self-esteem or self worth, often precipitating alcohol use to cope or mask symptoms. Alcohol helped participants feel better for a while, providing a false sense of self-worth and confidence. Many kne…
7	Burman S. The challenge of sobriety: natural recovery without treatment and self-help groups. J Subst Abuse. 1997;9:41-61. doi: 10.1016/s0899-3289(97)90005-5. PMID: 9494938.	Academic Journal	USA	USA	Social Work	Qualitative	Semi-structured, open ended	Exploratory, comparative content analysis in grounded theory	New	Audio (in person)	None	38	M=24, F=14, age range 22-73	Male and female natural recoverees from alcohol abuse (recovered without intervention)	Natural recovery narratives	Unclear	Drinking history, sobriety periods, and strategies for recovery discussed. Emerging themes included motivation for stopping (having too much to lose, terrifying fears), determination to be a role model, greater love.	1) Drinking history: drinking considered part of normal life, many having grown up in families with alcohol parents and relatives, alcohol brought belonging during adolescence, eased social inhibition. Military service increased alcohol use for some. As drinking progressed it interfered with functioning, which many chose to ignore or minimize. Alcohol seen as something needed rather than wanted a…
8	Robbins, L. K. (2015). A focused ethnographic study of women in recovery from alcohol abuse. In M. de Chesnay (Ed.), Nursing research using ethnography: Qualitative designs and methods in nursing (pp. 231–258). Springer Publishing Company.	Book chapter	USA	USA	Nursing	Mixed methods/qualitative	Semi structured interviews	Ecological ethnographic approach	New	Audio (in person)	None	21	Age range 37-67	Women who have maintained long term recovery from alcohol abuse	Success narratives	Description of successful recovery, starting story wherever the participant wanted	a) Women used distinct typology trajectories; b) overarching theme of connections as an indispensable aspect of sustained recovery	Three typologies for success narratives: a) AA as ceremony: AA is cornerstone of recovery, led to meeting similar others, reinforcing decision not to drink. Continued attendance is key to maintenance. Branches into three different trajectories: 1) AA as activity: when participant described attending AA as something physically necessary to maintain recovery, being physically present is key. 2) AA …
9	Christensen A-S, Elmeland K. Former heavy drinkers’ multiple narratives of recovery. Nordic Studies on Alcohol and Drugs. 2015;32(3):245-257. doi:10.1515/nsad-2015-0024	Academic Journal	Denmark	Denmark	Psychology	Qualitative	Semi-structured interviews	Inductive approach	New	Audio (in person)	None	42	31 self-changers, 11 from AA	Adults (>21 years) who had recovered from severe problems with alcohol without entering formal treatment (work with AA was not considered formal treatment). Compare self-changers (did not use AA) and those who used AA	Recovery narrative/ life story	Multiplicity of the narratives by focusing on the process of recovering from heavy drinking among people who have recovered through self-change and among people who recovered through regular participation in AA meetings.	Enactment and multiplicity in narratives. Enactment is defined as active, reflexive process of recovery. Multiplicity is defined by different enactments leading to different realities, as no process is singular, enactment will therefore be applied in multiple ways in practical life.	1) AA's narratives of hitting bottom: describe an escalation of consumption before hitting bottom, sometimes related to poor health or awareness of imminent problems. Within AA, participants become part of the collective story of alcoholism. Discusses changes to roles and identity during recovery, such as new hobbies or lifestyles, repairing damaged relationships. Have time and energy to do somet…
10	Elisabeth H. Punzi & Inga Tidefors (2014) “It Wasn't the Proper Me” — Narratives about Alcoholism and View of Oneself: The Impact of Disavowed Shortcomings and Dissociation, Alcoholism Treatment Quarterly, 32:4, 416-432, DOI: 10.1080/07347324.2014.949110	Academic Journal	Sweden	Sweden	Psychology	Qualitative	Semi structured interview	Interpretative phenomenological analysis	New	Audio (in person)	None	5	M=4, F=1	Adults who had participated in 12 step care unit and had previously experienced moderate to severe alcohol abuse	Alcohol experiences/narrative	Asked participants to tell them about their difficulties with alcohol and whether there were other experiences they thought were important.	4 themes emerged: 1) inherent alcoholism, 2) personal experiences, 3) proper me and not me, 4) overwhelming demands.	1) Inherent alcoholism: described selves as inherently addicted, viewed alcoholism as an inevitable part of themselves, e.g. genetic predisposition or addictive personality. Viewed alcoholism as an inherent disease, like other medical conditions. Participants thought alcoholism was out of their control, describing repeatedly using alcohol against their better judgment. Helped to avoid painful exp…
11	Cain, C (1991) Personal Stories: Identity Acquisition and Self‐Understanding in Alcoholics Anonymous. Ethos 19: 210-53.	Academic Journal	USA	USA	anthropology	Qualitative	Unstructured interview	Not specified	New	Audio (in person)	None	3	M=2, F=1	Drinking stories, Drinking history	Drinking experience narratives	In personal stories AA members tell their own drinking histories, how they come understand they are alcoholics, how they go into AA and how's their life been since they joined	1) AA structure 2) AA story genre 3) Alcoholism is a progressive disease	1) Family 2) Religious life 3) Career 4)Accepting identity as alcoholic 5) Accepting identity as AA alcoholic 6)Alcoholic drinker must accept he is Powerless
12	Haarni I, Hautamäki L. Life experience and alcohol: 60-75-year-olds' relationship to alcohol in theme interviews. NAD Nordic Studies on Alcohol and Drugs. 2010;27(3):241-58.	Academic Journal	Finland	Finland	Sociology	Qualitative	Semi structured interviews	Content analysis	New	Audio	None	31	M=15, F=16	drinking career, drinking habits	alcohol biographies	Drinking habits of finish older adults and their relationship toa alcohol	1) Drinking Career- a) Downward drinking career b)Upward drinking career c) Fluctuating drinking career d)Steady drinking career e)Suspended drinking career 2) Skill of drinking a)Controlled drinking skill b)Uncontrolled drinking skills	1) physiological effects of alcohol on the aging body 2) Attitudes towards ageing and alcohol use 3) Norms associated with age, gender and alcohol 4)changes in Finnish alcohol culture 5) drinking habits of the spouse 6) lifestyle of the couple 7) hedonistic frequent use 8)The strict and even double standard attitudes towards alcohol in their childhood 9) Growing wiser 10) Social inappropriateness…
13	Liezille Jacobs*, Julian Jacobs. “Fixing” Mother’s who Drink: Family Narratives on Secrecy, Shame and Silence. The open family studies journal. 2015;7:28-33.	Academic Journal	South Africa	South Africa	Public Health	Qualitative	Narrative interviewing	Discourse analysis	New	Audio	None	10	F=10	mothers’ alcohol use disorder	lived experience	First person narrative with mothers about their lived experience with AUD	1) sense of being-in-the-world-with-others 2)problem drinking in the family	1) Secrecy, Silence and Shame 2) Normalized drinking 3)Learning to Cope 4) The Road To Recovery
14	Stott A, Priest H. Narratives of recovery in people with coexisting mental health and alcohol misuse difficulties. Advances in Dual Diagnosis. 2018;11(1):16-29.	Academic Journal	UK	Uk	Clinical Psychology	Qualitative	Unstructured interview	iterative process, social constructionist	New	Audio	None	10	M=6 F=4	personal recovery journey, people’s recovery journeys, Narratives of recovery in people with coexisting mental health and alcohol misuse	recovery narratives	Recovery has been defined as an ongoing process of growth and personal change in which the person builds “a meaningful and satisfying life, as defined by themselves, whether or not there are ongoing or recurring symptoms or problems” exploration of recovery in co-occurring difficulties which charts not just what people mean by their recovery, but how they recovered, and how services facilitated o…	1) Dominant Cultural Narratives 2)Community and family narratives 3)Individual narratives	1) Origin of difficulties 2)Episode of change 3)Ongoing journey of change 4) Role of MH and substance misuse services
15	Laville M. My story. A Life in the Day. 2006;10(4):3-6	Academic Journal	NA	UK	Community research	Qualitative	Self narrative	None	New	Written	Yes- Self written an published	1	M=15, F=16	My story	My story	Not defined	1)A big chunk of my life was missing 2)couldn’t adjust to the school 3)my father was an alcoholic 4)working very hard to sustain 5)coping with my first young child and working extended hours 6)relationship suffered	1)Effects of alcohol 2) Second chance 3)Relapse 4)introduced to AKABA 5)I became very confident after having met Laura for our first session 5)The goals I set myself 6)opportunity and motivation
16	Laitman L, Lederman LC. The Need for a Continuum of Care: The Rutgers Comprehensive Model. Journal of Groups in Addiction & Recovery. 2008;2(2-4):238-56.	Academic Journal	USA	USA	Substance abuse	Qualitative	Not specified	Not specified	New	Audio	None	1	F=1	Recovery for the College Student	A Recovery Story	Unclear	1)Drinking behaviour part of college experience 2) Social context 3) Misperception 4) Social experience 5)Recovery in 12 step meeting 5)Working with college students 7) Support to recovery	1)Strong positive and negative feeling 2)Ashamed 3)Goals of recovery 4)Support for early recovery 5)Confidential housing
17	Lederman LC, Menegatos LM. Sustainable Recovery: The Self-Transformative Power of Storytelling in Alcoholics Anonymous. Journal of Groups in Addiction & Recovery. 2011;6(3):206-27.	Academic Journal	USA	USA	Social sciences	Qualitative	Open ended questionnaire	Thematic	New	Written	None	176	F=92 M=86	recovering alcoholics	sober alcoholics	a form of reﬂexive self-persuasion that facilitates sustained recovery, including the development of what we conceptualize as the “aspirational self	Five primary themes emerged from the data: being reminded of a painful past, reinforcing one’s recovery, losing the sense of terminal uniqueness, developing one’s relationship with one’s self, and helping others	Narrative Coherence, structural coherence, material coherence, characterological coherence, rigorous honesty, Narrative Fidelity. AA narratives into ﬁve basic types: the Drunk-A-Log, the Serial Story, the Apologue, Legends, and Humorous Stories
18	Strobbe S, Kurtz E. Narratives for recovery: Personal stories in the ‘big book’ of alcoholics anonymous. Journal of Groups in Addiction & Recovery. 2012;7(1):29-52.	Academic Journal	USA	USA	Psychiatry	Qualitative	Not specified	narrative analysis	Old	Written	None	24		Personal Stories of Alcoholism	Recovery in Alcoholic Anonymous			There stage What we used to be like, what happened, What we are line now 1)Early drinking 2)Alcoholic regression 3)Hitting bottom 4)Progress in the program 5)Stable sobriety
19	Weegmann M, Piwowoz-Hjort E. ‘Naught but a story’: Narratives of successful AA recovery. Health Sociology Review. 2009;18(3):273-83.	Academic Journal	UK, Sweden		Psychology	Qualitative	semi-structured interviews	Interpretive phenomenological analysis	New	Audio	None	9	F=5, M=5	Narratives of successful AA recovery	Fellowship narratives	alcoholics who had reached at least nine years of continual sobriety (mean length of sobriety 14 years) and had used AA as the backbone of their recovery	1)Social and personal Identity 2)Connection 3)	Themes 1) Being alcoholic 2)First impressions of AA 3)Decline and renewal 4)Admittance and surrender 5)Character change 6)Spiritual change 7)Purpose and progress
20	Newton SE. Alcohol relapse and its relationship to the lived experience of adult liver transplant recipients. Gastroenterology nursing : the official journal of the Society of Gastroenterology Nurses and Associates. 2007;30(1):37-42.	Academic Journal	USA	USA	Adult liver transplant nurse	Mixed Methods	Open ended interview	Phenomenological	New	Written	None	76	ARLD=18	Lived Experience of Adult Liver Transplant Recipients		Unclear	1) “happy to be alive,” 2) “enjoy doing things,” 3) “work and financial issues,” 4) “impact of comorbidities,” and 5) “life stinks.”	For participant who received liver transplant for alcohol two of the themes (“life stinks” and “impact of comorbidities”), however, were more likely to have relapsed than recipients who identified with the other three themes: “happy to be alive” (2⁄25), “enjoy doing things” (2⁄13), and “work and financial issues” (1⁄10).
21	Dalgarno S. Negotiating the “Drunken Aborigine”: Alcohol in Indigenous Autobiography. Journal of Australian Studies. 2018;42(1):51-64.	Academic Journal	Australia	Australia	Philosophy	Qualitative	Published autobiographies	Unclear	Old	Written	None	7		Drunken Aborigine	Alcohol in Indigenous Autobiography	Unclear	1) Challenging stereotypes 2) sorry isn’t enough; Reasons behind Aboriginal alcoholism 1) cultural and historical factors 2)economic factors 3)spiritual issues 4) boredom, the need for fun, and serious personal crises.	six themes: crisis, citizenship and exemption, shame, adulthood, income and recovery
22	Mellor R, Lancaster K, Ritter A. Recovery from alcohol problems in the absence of treatment: a qualitative narrative analysis. Addiction. 2021;116(6):1413-23.	Academic Journal		Australia	Substance misuse	Qualitative	In depth semi structured interviews	iterative categorization and narrative analysis	New	Audio	None	12	age 30-70, F=7, M=5	life-history, life account	lives of people who had resolved their alcohol problems without treatment	Recovery from alcohol problems in the absence of treatment	1)The mastery and coping narratives invoked by participants in this study were part of an internal or personal narrative, rather than an interpersonal story 2)In the coping narrative, diagnostic heuristics were used by people to find comfort 3)change process in relation to social contexts. This was most evident in emancipation and discovery narratives 4) Like the emancipation narrative, the disco…	1) emancipation narratives 2) discovery narratives 3) Mastery narratives 4) coping narratives
23	Hanninen V, Koski-Jannes A. Narratives of recovery from addictive behaviours. Addiction. 1999;94(12):1837-48	Academic Journal		Finland	Social Psychology	Qualitative	Story written by participant n 3rd person	constructing the told from multiple telling's	New	Written=47, Audio=4	None	51	M=22 F=29	Narratives of recovery from addictive behaviours	Recovery narratives	Unclear	Given in images + 1)protagonist from guilt 2) Happy ending 3) narrators of the AA story were typically male 4)while the growth story was mainly told by female participants 5)AA and growth stories were told mainly by former alcoholics, co-dependence stories by former polydrug abusers, love stories by ex-bulimics and mastery stories by ex-smokers.	Three types of recovery stories 1) AA story 2)Personal growth story 3) Co-dependence story; Other for mental health narrator had Bulimia or smoking addiction 1)Love story -Key to recover receiving love and care 2) Mastery story gaining mastery in one's behaviour
23	Jones, Carwyn and Adams, Aristotle, Armstrong, Atkinson, Barnard, Berridge, Best, Black, Borkman, Coakley, Cohen, Cox, Dawson, De Visser, Dunning, Eagleton, Ellickson, Flanagan, Flyvberg, Foddy, Foddy, Galanter, Gascoigne, Geertz, Gibbs, Gogarty, Hammersley, Heyman, Hosier, Knapp, Kuhn, Kuntsche, Landale, Lavallee, Leshner, Levy, Levy, Lincoln, Lindesmith, Lines, Marsh, Martin, Martino, McFee, Mc…	Academic Journal	UK	UK	Sports Psychology	Qualitative	case study	narrative analysis.	New	Audio (In person interview)	None	1	M= 1 ages 27-74. Sobriety ranged from 21 months to 35 years.	Recovery from alcoholism	Personal narrative		Narrative genre; narrative imagery; themes of shame	Examined the narrative telling (genre) and imagery used to represent shame within the narrative. Three narrative genres emerged, including melodrama (dramatic narratives, high emotion), comedy theatre (humorous narratives), and quest (narratives taking listener on a journey). Two imagery themes (related to the telling of the narrative) emerged during the telling's included: 1) the out of control …
25	Gubi, Peter Madsen and Marsden-Hughes, Howard and Baldwin, Bond, Castonguay,	Academic Journal	UK	UK	Counselling	Qualitative	Thematic analysis of 8 participants, in-depth life experiences/incidents. No diagnostic criteria for identifying participants. They self-identified.	Thematic analysis coding	New	Audio (in person)	None	8	M=4, F=4	Long term recovery (>5 years)	To hear the participants existential phenomenology	"Thick data are included in order for participants own voiced to be heard" - talking to people in long term recovery to get a good grip on the process.	Themes and sub themes related to cycle of addiction start, duration and recovery	Long term recovery involves three stages that cover the proposed themes. These stages are: sober, maintaining sobriety and recovery.
26	Garland, Eric L and Schwarz, Noah R and Kelly, Amber and Whitt, Ahmed and Howard, Matthew O AI - ORCID: http://orcid.org/Schwarz, Noah R.; ORCID: http://orcid.org/0000-0002-4604-1209 and Bowen, Bowen, Bowen, Brefczynski-Lewis, Carson, Depraz, Farb, Field, Gagne, Garland, Garland, Garland, Garland, Garland, Garland, Garland, Garland, Garland, Gaylord, Gilgun, Goldstein, Gyurak, Hofmann, Jha, Klein…	Academic Journal	USA	Croatia	Social Work	Qualitative	open-ended interviews	Grounded Theory based	New	Audio (in person)	None	18	M=14, W=14	Alcohol dependant adults	Participant narratives	Mindful narratives lived through the a total of 20 hours of group sessions and weekly homework assignments (The MORE intervention)	"effects of MORE on participant awareness, effects of MORE on coping, and participant perceptions regarding the most beneficial aspects of MORE"	The themes of awareness, acceptance, and non-reactivity were present. Mindfulness enabled participants to step back from the stressors of everyday life. This also enabled them to manage their own emotions "emotional reactivity" and thus coping better with life 'stressors. One could question habitual responses and make choices intentionally. with addiction and stress. Occur linearly. 1) Diversity …
27	Ronald D. Inman & Kathryn Kornegay (2004) Exploring the Lived Experience of Surviving with Both Alcoholism and Diabetes, Journal of Addictions Nursing, 15:2, 65-72, DOI: 10.1080/10884600490450218	Academic Journal	USA	USA	Social Work	Qualitative	Phenomenology method - 5 men	Phenomenological analysis and study of lived experience of diabetic alcoholics interviews of participants who were continually sober from alcohol/drugs for a minimum of nine years	New	Audio (in person)	Yes	5	M=5		Fellowship narratives	identity narratives of addicts in relation to their recovery	stages (themes) helpful for recovery in the context of AA were identified	Themes identified were 1/making sense of addition, 2/decline and renewal, 3/admittance and surrender, 4/ character change, 5/ spiritual change and 6/purpose and progress.
28	Dunlop, W. L., & Tracy, J. L. (2013). Sobering stories: Narratives of self-redemption predict behavioural change and improved health among recovering alcoholics. Journal of Personality and Social Psychology, 104(3), 576–590. https://doi.org/10.1037/a0031185	Academic Journal	UK	British Columbia, Canada		Qualitative	Coding thematic and narrative analysis	Using linguistic inquiry and word count computer program.	New	Audio (in person)	None	100		Individuals of redemptive narratives	Life narratives	Life narratives of self redemption	Self-redemption, personality change, affect based self evaluation, long term behaviour change capacity	The finding is hypothesized as - story about one's self redemption may be causally linked with long term behaviour change for alcohol recovery.
29	Best D, Gow J, Knox T, Taylor A, Groshkova T, White W. Mapping the recovery stories of drinkers and drug users in Glasgow: quality of life and its associations with measures of recovery capital. Drug Alcohol Rev. 2012 May;31(3):334-41. doi: 10.1111/j.1465-3362.2011.00321.x. Epub 2011 May 27. PMID: 21615809.	Academic Journal	UK, USA	UK, USA	Social and health research	Quantitative	Statistical analysis	t-test to compare measures (former drinkers and former heroin users) ANOVA to compare groups	New	Audio (in person)	None	205	100 former alcohol users (married, long term consumers, established work history, some in prison) and 98 former heroine users (prison time, earlier age of first arrest)	Alcohol dependant and heroine user	Recovery stories	A person in recovery is someone who at some point in their life have had an addiction and dependence on alcohol/heroine. The recall of this experience is the recovery narrative.	The individuals social network (users vs non-users), meaningful activities to build "positive recovery capital".	The number of non-users in a persons network and involvement in meaningful life enriching activities decrease chances of relapse into addiction.
30	Mohatt, G. V., Rasmus, S. M., Thomas, L., Allen, J., Hazel, K., & Marlatt, G. A. (2008). Risk, resilience, and natural recovery: a model of recovery from alcohol abuse for Alaska Natives. Addiction, 103(2), 205-215.	Academic Journal	USA	USA	psychology	Qualitative	a cross-sectional, qualitative research design and community-based participatory research methods	Open-ended and semi structured interviews gathered extensive personal life histories "grounded theory". 220 categories generated. Answer software used for qualitative data analysis	New	Audio (in person)	None	57	31=f, 26=m	Self-identified alcohol abstinent participant (years>5 )	Culturally grounded narratives	Recovery narratives of Alaskan native people	Stages of sobriety and related motivations of users.	A sequence of change model for recovery amongst Alaskan natives is generated.
31	Paris, R., & Bradley, C. L. (2001). The challenge of adversity: Three narratives of alcohol dependence, recovery, and adult development. Qualitative Health Research, 11(5), 647-667.	Academic Journal	USA	USA	Psychology of recovery	Qualitative	Narratives analysis of recovery, development and adult development.	Providing as thick descriptions (Denzin, 1994 - Qualitative methods)	New	Audio (in person)	Yes (involved in transcribing, comparing concepts, generating themes, discussing with others)	3	F=3	achieved sobriety post years of alcohol dependence	narratives of alcohol abuse and recovery	Person's memories and narrative of sobriety	developmental factor, identity formation relative to development of interpersonal intimacy skills, Person's will power, locus of control, influence from formative years, making sense of emotionally difficulty childhood memories, interpersonal communication, led to turning point decisions	developmental concepts (identity renewal is central to recovery, ability to relate intimately with other, Being authentic self, external support structure)
32	Dunlop WL, Tracy JL. The autobiography of addiction: autobiographical reasoning and psychological adjustment in abstinent alcoholics. Memory (Hove, England). 2013;21(1):64-78.	Academic Journal	Canada	Canada	Psychology of recovery	Qualitative	Semi structure		New	Video recorded	None	46	M=51, Age 22-82	abstinent alcoholic	autobiography	No defined
